# Supplementary material for: Different Growth and Sporulation Responses to Temperature Gradient among Obligate Apomictic Strains of Ulva prolifera
Source: Plants (Basel). 2021 Oct 22;10(11):2256. doi: 10.3390/plants10112256 (PMC8617885; doi:10.3390/plants10112256)
Supplement: Supplementary file 1 [file plants-10-02256-s001.zip]

Archive with 1 entries (1 files):
- plants-1421601-supplementary.pdf
